# Supplementary material for: Systematics and biology of Cotesia typhae sp. n. (Hymenoptera, Braconidae, Microgastrinae), a potential biological control agent against the noctuid Mediterranean corn borer, Sesamia nonagrioides
Source: Zookeys. 2017 Jul 5;(682):105–36. doi: 10.3897/zookeys.682.13016 (PMC5523161; doi:10.3897/zookeys.682.13016)
Supplement: XML Treatment for Cotesia typhae [file zookeys.682.13016-treatment1.xml]

<!DOCTYPE tp:taxon-treatment
  PUBLIC "-//TaxonX//DTD Taxonomic Treatment Publishing DTD v0 20100105//EN" "tax-treatment-NSO.dtd">
<tp:taxon-treatment xmlns:tp="http://www.plazi.org/taxpub"><tp:treatment-meta><kwd-group><label>Taxon classification</label><kwd><named-content xmlns:xlink="http://www.w3.org/1999/xlink" content-type="kingdom">Animalia</named-content></kwd><kwd><named-content xmlns:xlink="http://www.w3.org/1999/xlink" content-type="order">Hymenoptera</named-content></kwd><kwd><named-content xmlns:xlink="http://www.w3.org/1999/xlink" content-type="family">Braconidae</named-content></kwd></kwd-group><mixed-citation publication-type="journal"><person-group><name><surname>Kaiser</surname><given-names>Laure</given-names></name><name><surname>Fernandez-Triana</surname><given-names>Jose</given-names></name><name><surname>Capdevielle-Dulac</surname><given-names>Claire</given-names></name><name><surname>Chantre</surname><given-names>Célina</given-names></name><name><surname>Bodet</surname><given-names>Matthieu</given-names></name><name><surname>Kaoula</surname><given-names>Ferial</given-names></name><name><surname>Benoist</surname><given-names>Romain</given-names></name><name><surname>Calatayud</surname><given-names>Paul-André</given-names></name><name><surname>Dupas</surname><given-names>Stéphane</given-names></name><name><surname>Herniou</surname><given-names>Elisabeth A.</given-names></name><name><surname>Jeannette</surname><given-names>Rémi</given-names></name><name><surname>Obonyo</surname><given-names>Julius</given-names></name><name><surname>Silvain</surname><given-names>Jean-François</given-names></name><name><surname>Ru</surname><given-names>Bruno Le</given-names></name></person-group><article-title>Systematics and biology of <italic><tp:taxon-name><tp:taxon-name-part taxon-name-part-type="genus" reg="Cotesia">Cotesia</tp:taxon-name-part> <tp:taxon-name-part taxon-name-part-type="species" reg="typhae">typhae</tp:taxon-name-part></tp:taxon-name></italic> sp. n. (<tp:taxon-name><tp:taxon-name-part taxon-name-part-type="order">Hymenoptera</tp:taxon-name-part></tp:taxon-name>, <tp:taxon-name><tp:taxon-name-part taxon-name-part-type="family">Braconidae</tp:taxon-name-part></tp:taxon-name>, <tp:taxon-name><tp:taxon-name-part taxon-name-part-type="subfamily">Microgastrinae</tp:taxon-name-part></tp:taxon-name>), a potential biological control agent against the noctuid Mediterranean corn borer, <italic><tp:taxon-name><tp:taxon-name-part taxon-name-part-type="genus" reg="Sesamia">Sesamia</tp:taxon-name-part> <tp:taxon-name-part taxon-name-part-type="species" reg="nonagrioides">nonagrioides</tp:taxon-name-part></tp:taxon-name></italic></article-title><source>Zookeys</source><day>5</day><month>7</month><year>2017</year><volume>2017</volume><issue>682</issue><fpage>105</fpage><lpage>136</lpage><pub-id pub-id-type="doi">10.3897/zookeys.682.13016</pub-id></mixed-citation></tp:treatment-meta><tp:nomenclature><tp:taxon-name>
              <tp:taxon-name-part taxon-name-part-type="genus" reg="Cotesia">Cotesia</tp:taxon-name-part>
              <tp:taxon-name-part taxon-name-part-type="species" reg="typhae">typhae</tp:taxon-name-part>
              <object-id xmlns:xlink="http://www.w3.org/1999/xlink" content-type="zoobank" xlink:type="simple">http://zoobank.org/EC4B19D5-9087-4698-A67D-E53EAE5E532E</object-id>
            </tp:taxon-name><tp:taxon-authority>Fernandez-Triana</tp:taxon-authority><tp:taxon-status xmlns:xlink="http://www.w3.org/1999/xlink" xlink:type="simple">sp. n.</tp:taxon-status><xref ref-type="fig" rid="F1">Figs 1</xref><xref ref-type="fig" rid="F2">, 2</xref></tp:nomenclature><tp:treatment-sec sec-type="Holotype" id="SECID0ER5AE"><title>Holotype.</title><p>Female (<abbrev xmlns:xlink="http://www.w3.org/1999/xlink" content-type="institution" xlink:title="Centre de Biologie pour la Gestion des Populations, Montpellier, France" id="ABBRID0EX5AE" xlink:type="simple">CBGP</abbrev>).</p><!--PageBreak--></tp:treatment-sec><tp:treatment-sec sec-type="type locality" id="SECID0E45AE"><title>Type locality.</title><p>Kenya, Makindu, <named-content xmlns:xlink="http://www.w3.org/1999/xlink" content-type="dwc:verbatimCoordinates" xlink:type="simple"><named-content content-type="geo-json" specific-use="{&#34;type&#34;:&#34;Point&#34;,&#34;coordinates&#34;:[37.820000,-2.280000]}" id="NCID0EG6AE" xlink:type="simple">2.28°S, 37.82°E</named-content></named-content>.</p></tp:treatment-sec><tp:treatment-sec sec-type="Holotype label details" id="SECID0EL6AE"><title>Holotype label details.</title><p>Kenya, Makindu, xi.2010, ex <italic><tp:taxon-name><tp:taxon-name-part taxon-name-part-type="genus" reg="Sesamia">Sesamia</tp:taxon-name-part> <tp:taxon-name-part taxon-name-part-type="species" reg="nonagrioides">nonagrioides</tp:taxon-name-part></tp:taxon-name></italic> on <italic><tp:taxon-name><tp:taxon-name-part taxon-name-part-type="genus" reg="Typha">Typha</tp:taxon-name-part> <tp:taxon-name-part taxon-name-part-type="species" reg="domingensis">domingensis</tp:taxon-name-part></tp:taxon-name></italic> Pers. Voucher code: CNC634434. Other code on label: F78.</p></tp:treatment-sec><tp:treatment-sec sec-type="Paratypes" id="SECID0EIAAG"><title>Paratypes.</title><p>
              <abbrev xmlns:xlink="http://www.w3.org/1999/xlink" content-type="institution" xlink:title="Centre de Biologie pour la Gestion des Populations, Montpellier, France" id="ABBRID0EOAAG" xlink:type="simple">CBGP</abbrev>, Montferrier s/Lez, France; <named-content xmlns:xlink="http://www.w3.org/1999/xlink" content-type="dwc:institutional_code" xlink:type="simple">CNC</named-content>, Canada; International Centre of Insect Physiology and Ecology, Nairobi, Kenya; Natural History Museum London, UK; Smithsonian National Museum of Natural History, Washington DC, USA. 24 female, 5 male specimens, same locality as holotype; 25 female, 5 male specimens from Kenya, Kobodo, <named-content xmlns:xlink="http://www.w3.org/1999/xlink" content-type="dwc:verbatimCoordinates" xlink:type="simple"><named-content content-type="geo-json" specific-use="{&#34;type&#34;:&#34;Point&#34;,&#34;coordinates&#34;:[34.250000,-0.410000]}" id="NCID0E2AAG" xlink:type="simple">0.41°S, 34.25°E</named-content></named-content>. iii.2013, ex <italic><tp:taxon-name><tp:taxon-name-part taxon-name-part-type="genus" reg="Sesamia">Sesamia</tp:taxon-name-part> <tp:taxon-name-part taxon-name-part-type="species" reg="nonagrioides">nonagrioides</tp:taxon-name-part></tp:taxon-name></italic> on <italic><tp:taxon-name><tp:taxon-name-part taxon-name-part-type="genus" reg="Cyperus">Cyperus</tp:taxon-name-part> <tp:taxon-name-part taxon-name-part-type="species" reg="dives">dives</tp:taxon-name-part></tp:taxon-name></italic> Delile.</p></tp:treatment-sec><tp:treatment-sec sec-type="Previous records" id="SECID0EWBAG"><title>Previous records.</title><p>This species has been referred to as the <italic><tp:taxon-name><tp:taxon-name-part taxon-name-part-type="genus" reg="Cotesia">C.</tp:taxon-name-part> <tp:taxon-name-part taxon-name-part-type="species" reg="sesamiae">sesamiae</tp:taxon-name-part></tp:taxon-name></italic> population, harbouring Cs Snona haplotype on CrV1 locus (<xref ref-type="bibr" rid="B4">Branca et al. 2011</xref>), as the <italic><tp:taxon-name><tp:taxon-name-part taxon-name-part-type="genus" reg="Cotesia">C.</tp:taxon-name-part> <tp:taxon-name-part taxon-name-part-type="species" reg="sesamiae">sesamiae</tp:taxon-name-part></tp:taxon-name></italic> lineage 2 analysed by <xref ref-type="bibr" rid="B21">Kaiser et al. (2015)</xref> and as the sample CsBV G4675 sequenced for 3 viral genes in <xref ref-type="bibr" rid="B17">Jancek et al. (2013)</xref>.</p><fig id="F1" position="float" orientation="portrait"><label>Figure 1.</label><caption><p>
                  <italic><tp:taxon-name><tp:taxon-name-part taxon-name-part-type="genus" reg="Cotesia">Cotesia</tp:taxon-name-part> <tp:taxon-name-part taxon-name-part-type="species" reg="typhae">typhae</tp:taxon-name-part></tp:taxon-name></italic>, holotype, female specimen from Makindu, Kenya. <bold>A</bold> Habitus, lateral view <bold>B</bold> Head, frontal view (arrow shows face projection between antennal base) <bold>C</bold> Wings <bold>D</bold> Head and mesosoma (partially), lateral view <bold>E</bold> Propodeum and metasoma, dorsal view <bold>F</bold> Mesosoma and metasoma, lateral view <bold>G</bold> Head, mesosoma and tergites 1-2, dorsal view (arrow shows anteromesoscutum punctures).</p></caption><graphic xmlns:xlink="http://www.w3.org/1999/xlink" xlink:href="zookeys-682-105-g001.jpg" position="float" orientation="portrait" xlink:type="simple" id="oo_143512.jpg"/></fig><fig id="F2" position="float" orientation="portrait"><label>Figure 2.</label><caption><p>
                  <italic><tp:taxon-name><tp:taxon-name-part taxon-name-part-type="genus" reg="Cotesia">Cotesia</tp:taxon-name-part> <tp:taxon-name-part taxon-name-part-type="species" reg="typhae">typhae</tp:taxon-name-part></tp:taxon-name></italic>, paratype, female specimen from Kobodo, Kenya. <bold>A</bold> Habitus, lateral view <bold>B</bold> Head, frontal view (arrow shows face projection between antennal base) <bold>C</bold> Wings <bold>D</bold> Metasoma, dorsal view <bold>E</bold> Head and mesosoma, dorsal view (arrow shows anteromesoscutum punctures) <bold>F</bold> Metasoma, lateral view.</p></caption><graphic xmlns:xlink="http://www.w3.org/1999/xlink" xlink:href="zookeys-682-105-g002.jpg" position="float" orientation="portrait" xlink:type="simple" id="oo_143513.jpg"/></fig></tp:treatment-sec><tp:treatment-sec sec-type="diagnosis" id="SECID0EIFAG"><title>Diagnosis.</title><p>The new <italic><tp:taxon-name><tp:taxon-name-part taxon-name-part-type="genus" reg="Cotesia">Cotesia</tp:taxon-name-part></tp:taxon-name></italic> is relatively distinct from other members of the <italic><tp:taxon-name><tp:taxon-name-part taxon-name-part-type="species" reg="flavipes">flavipes</tp:taxon-name-part></tp:taxon-name></italic> complex (Table <xref ref-type="table" rid="T2">2</xref>). The most distinctive diagnostic characters are the median projection present between the base of the antennae, the punctures on the anteromesoscutum, the length and shape of the paramere, and the relative length of the antennal flagellomere. The median projection between the base of the antennae is depressed (compared to the rest of the face), usually paler than the rest of the face, and has a strongly excavated median longitudinal sulcus (Figs <xref ref-type="fig" rid="F1">1B</xref>, <xref ref-type="fig" rid="F2">2B</xref>); all other species within the <italic><tp:taxon-name><tp:taxon-name-part taxon-name-part-type="species" reg="flavipes">flavipes</tp:taxon-name-part></tp:taxon-name></italic> complex have a less depressed median projection on the face, usually the same color (or at most slightly lighter) as the rest of the face, and the median sulcus is not defined (<italic><tp:taxon-name><tp:taxon-name-part taxon-name-part-type="species" reg="nonagriae">nonagriae</tp:taxon-name-part></tp:taxon-name></italic>) or is less strongly excavated (Figs <xref ref-type="fig" rid="F5">5B</xref>, <xref ref-type="fig" rid="F6">6B</xref>, <xref ref-type="fig" rid="F7">7B</xref>, <xref ref-type="fig" rid="F8">8B</xref>). The anteromesoscutum punctures (Figs <xref ref-type="fig" rid="F1">1G</xref>, <xref ref-type="fig" rid="F2">2E</xref>) are the largest, densest, and most widely distributed (present near the posterior margin of the anteromesoscutum) among all species within the <italic><tp:taxon-name><tp:taxon-name-part taxon-name-part-type="species" reg="flavipes">flavipes</tp:taxon-name-part></tp:taxon-name></italic> complex (compare against Figs <xref ref-type="fig" rid="F5">5G</xref>, <xref ref-type="fig" rid="F6">6F</xref>, <xref ref-type="fig" rid="F7">7G</xref>, <xref ref-type="fig" rid="F8">8H</xref>). The paramere length (Figs <xref ref-type="fig" rid="F3">3A, B</xref>, <xref ref-type="fig" rid="F4">4C, F, G</xref>) is intermediate compared to the other species (longer than in <italic><tp:taxon-name><tp:taxon-name-part taxon-name-part-type="species" reg="chilonis">chilonis</tp:taxon-name-part></tp:taxon-name>/<tp:taxon-name><tp:taxon-name-part taxon-name-part-type="species" reg="sesamiae">sesamiae</tp:taxon-name-part></tp:taxon-name></italic> and shorter than in <italic><tp:taxon-name><tp:taxon-name-part taxon-name-part-type="species" reg="flavipes">flavipes</tp:taxon-name-part></tp:taxon-name>/<tp:taxon-name><tp:taxon-name-part taxon-name-part-type="species" reg="nonagriae">nonagriae</tp:taxon-name-part></tp:taxon-name></italic>; compare Figs <xref ref-type="fig" rid="F3">3D, F, H</xref>, <xref ref-type="fig" rid="F4">4D, E</xref>), and its shape seems to be distinctive, with a somewhat widened part near the apex (Fig. <xref ref-type="fig" rid="F4">4F, G</xref>). The antennal flagellomeres (Figs <xref ref-type="fig" rid="F1">1A, D</xref>, <xref ref-type="fig" rid="F2">2A, B</xref>) are the longest among the entire <italic><tp:taxon-name><tp:taxon-name-part taxon-name-part-type="species" reg="flavipes">flavipes</tp:taxon-name-part></tp:taxon-name></italic> complex (compare versus Figs <xref ref-type="fig" rid="F5">5A, B, D</xref>, <xref ref-type="fig" rid="F6">6A, B</xref>, <xref ref-type="fig" rid="F7">7A, B</xref>, <xref ref-type="fig" rid="F8">8A, D</xref>). The color of metasoma laterally and ventrally (laterotergites, sternites and hypopygium) is light yellow-orange (Figs <xref ref-type="fig" rid="F1">1A, F</xref>, <xref ref-type="fig" rid="F2">2A, F</xref>). This character is useful in recognizing <italic><tp:taxon-name><tp:taxon-name-part taxon-name-part-type="species" reg="typhae">typhae</tp:taxon-name-part></tp:taxon-name></italic>, at least in Africa, as all other <italic><tp:taxon-name><tp:taxon-name-part taxon-name-part-type="genus" reg="Cotesia">Cotesia</tp:taxon-name-part></tp:taxon-name></italic> species within this complex generally have a much darker metasoma latero-ventrally (e.g. Figs <xref ref-type="fig" rid="F5">5A, F</xref>, <xref ref-type="fig" rid="F6">6A, E</xref>, <xref ref-type="fig" rid="F7">7A, F</xref>, <xref ref-type="fig" rid="F8">8G</xref>); however, some populations of <italic><tp:taxon-name><tp:taxon-name-part taxon-name-part-type="genus" reg="Cotesia">C.</tp:taxon-name-part> <tp:taxon-name-part taxon-name-part-type="species" reg="flavipes">flavipes</tp:taxon-name-part></tp:taxon-name></italic> we have examined have a light-colored metasoma, so this character is not absolutely diagnostic.</p><fig id="F3" position="float" orientation="portrait"><label>Figure 3.</label><caption><p>Male metasoma in ventral and lateral view. <bold>A, B</bold> <italic><tp:taxon-name><tp:taxon-name-part taxon-name-part-type="genus" reg="Cotesia">Cotesia</tp:taxon-name-part> <tp:taxon-name-part taxon-name-part-type="species" reg="typhae">typhae</tp:taxon-name-part></tp:taxon-name></italic>, paratype specimen from Kenya <bold>C, D</bold> <italic><tp:taxon-name><tp:taxon-name-part taxon-name-part-type="genus" reg="Cotesia">Cotesia</tp:taxon-name-part> <tp:taxon-name-part taxon-name-part-type="species" reg="sesamiae">sesamiae</tp:taxon-name-part></tp:taxon-name></italic>, specimen from Kenya <bold>E, F</bold> <italic><tp:taxon-name><tp:taxon-name-part taxon-name-part-type="genus" reg="Cotesia">Cotesia</tp:taxon-name-part> <tp:taxon-name-part taxon-name-part-type="species" reg="flavipes">flavipes</tp:taxon-name-part></tp:taxon-name></italic>, specimen from Kenya <bold>G, H</bold> <italic><tp:taxon-name><tp:taxon-name-part taxon-name-part-type="genus" reg="Cotesia">Cotesia</tp:taxon-name-part> <tp:taxon-name-part taxon-name-part-type="species" reg="chilonis">chilonis</tp:taxon-name-part></tp:taxon-name></italic>, specimen from Japan.</p></caption><graphic xmlns:xlink="http://www.w3.org/1999/xlink" xlink:href="zookeys-682-105-g003.jpg" position="float" orientation="portrait" xlink:type="simple" id="oo_143514.jpg"/></fig><fig id="F4" position="float" orientation="portrait"><label>Figure 4.</label><caption><p>External male genitalia in ventral and lateral view; arrows show length of paramere and sternite 8. <bold>A, D</bold> <italic><tp:taxon-name><tp:taxon-name-part taxon-name-part-type="genus" reg="Cotesia">Cotesia</tp:taxon-name-part> <tp:taxon-name-part taxon-name-part-type="species" reg="flavipes">flavipes</tp:taxon-name-part></tp:taxon-name></italic> specimen from Kenya <bold>B, E</bold> <italic><tp:taxon-name><tp:taxon-name-part taxon-name-part-type="genus" reg="Cotesia">Cotesia</tp:taxon-name-part> <tp:taxon-name-part taxon-name-part-type="species" reg="sesamiae">sesamiae</tp:taxon-name-part></tp:taxon-name></italic>, specimen from Kenya <bold>C, F, G</bold> <italic><tp:taxon-name><tp:taxon-name-part taxon-name-part-type="genus" reg="Cotesia">Cotesia</tp:taxon-name-part> <tp:taxon-name-part taxon-name-part-type="species" reg="typhae">typhae</tp:taxon-name-part></tp:taxon-name></italic>, paratype specimen from Kenya.</p></caption><graphic xmlns:xlink="http://www.w3.org/1999/xlink" xlink:href="zookeys-682-105-g004.jpg" position="float" orientation="portrait" xlink:type="simple" id="oo_143515.jpg"/></fig><fig id="F5" position="float" orientation="portrait"><label>Figure 5.</label><caption><p>
                  <italic><tp:taxon-name><tp:taxon-name-part taxon-name-part-type="genus" reg="Cotesia">Cotesia</tp:taxon-name-part> <tp:taxon-name-part taxon-name-part-type="species" reg="sesamiae">sesamiae</tp:taxon-name-part></tp:taxon-name></italic>, female specimen from Kitale, Kenya. <bold>A</bold> Habitus, lateral view <bold>B</bold> Head, frontal view <bold>C</bold> Wings <bold>D</bold> Head and mesosoma, lateral view <bold>E</bold> Scutellar disc, propodeum and metasoma, dorsal view <bold>F</bold> Mesosoma and metasoma, lateral view <bold>G</bold> Head, mesosoma and tergites 1-4, dorsal view.</p></caption><graphic xmlns:xlink="http://www.w3.org/1999/xlink" xlink:href="zookeys-682-105-g005.jpg" position="float" orientation="portrait" xlink:type="simple" id="oo_143516.jpg"/></fig><fig id="F6" position="float" orientation="portrait"><label>Figure 6.</label><caption><p>
                  <italic><tp:taxon-name><tp:taxon-name-part taxon-name-part-type="genus" reg="Cotesia">Cotesia</tp:taxon-name-part> <tp:taxon-name-part taxon-name-part-type="species" reg="sesamiae">sesamiae</tp:taxon-name-part></tp:taxon-name></italic>, female specimen from Mombasa, Kenya. <bold>A</bold> Habitus, lateral view <bold>B</bold> Head, frontal view <bold>C</bold> Wings <bold>D</bold> Mesosoma and metasoma (partially), dorsal view <bold>E</bold> Mesosoma and metasoma, lateral view <bold>F</bold> Anteromesoscutum, scutellar disc and propodeum, dorsal view.</p></caption><graphic xmlns:xlink="http://www.w3.org/1999/xlink" xlink:href="zookeys-682-105-g006.jpg" position="float" orientation="portrait" xlink:type="simple" id="oo_143517.jpg"/></fig><fig id="F7" position="float" orientation="portrait"><label>Figure 7.</label><caption><p>
                  <italic><tp:taxon-name><tp:taxon-name-part taxon-name-part-type="genus" reg="Cotesia">Cotesia</tp:taxon-name-part> <tp:taxon-name-part taxon-name-part-type="species" reg="flavipes">flavipes</tp:taxon-name-part></tp:taxon-name></italic>, female specimen from Mombasa, Kenya. <bold>A</bold> Habitus, lateral view <bold>B</bold> Head, frontal view <bold>C</bold> Wings <bold>D</bold> Head and mesosoma, lateral view <bold>E</bold> Mesosoma and metasoma, dorsal view <bold>F</bold> Mesosoma and metasoma, lateral view <bold>G</bold> Head, mesosoma and tergites 1-2, dorsal view.</p></caption><graphic xmlns:xlink="http://www.w3.org/1999/xlink" xlink:href="zookeys-682-105-g007.jpg" position="float" orientation="portrait" xlink:type="simple" id="oo_143518.jpg"/></fig><fig id="F8" position="float" orientation="portrait"><label>Figure 8.</label><caption><p>
                  <italic><tp:taxon-name><tp:taxon-name-part taxon-name-part-type="genus" reg="Cotesia">Cotesia</tp:taxon-name-part> <tp:taxon-name-part taxon-name-part-type="species" reg="chilonis">chilonis</tp:taxon-name-part></tp:taxon-name></italic>, female specimen from Takatsuki, Japan. <bold>A</bold> Habitus, lateral view <bold>B</bold> Head, frontal view <bold>C</bold> Wings <bold>D</bold> Antennae, front and middle legs, lateral view <bold>E</bold> Head, lateral view <bold>F</bold> Propodeum, tergites 1-2, dorsal view <bold>G</bold> Mesosoma and metasoma, lateral view <bold>H</bold> Mesosoma and metasoma, dorsal view.</p></caption><graphic xmlns:xlink="http://www.w3.org/1999/xlink" xlink:href="zookeys-682-105-g008.jpg" position="float" orientation="portrait" xlink:type="simple" id="oo_143519.jpg"/></fig><table-wrap id="T2" position="float" orientation="portrait"><label>Table 2.</label><caption><p>Diagnostic characters within the <italic><tp:taxon-name><tp:taxon-name-part taxon-name-part-type="genus" reg="Cotesia">Cotesia</tp:taxon-name-part> <tp:taxon-name-part taxon-name-part-type="species" reg="flavipes">flavipes</tp:taxon-name-part></tp:taxon-name></italic> complex. Data on host caterpillar species from <xref ref-type="bibr" rid="B4">Branca et al. (2011)</xref>, <xref ref-type="bibr" rid="B36">Muirhead et al. (2012)</xref>, <xref ref-type="bibr" rid="B46">Sallam (2006)</xref>, and <xref ref-type="bibr" rid="B21">Kaiser et al. (2015)</xref>.</p></caption><table id="TID0E2VAE" rules="all"><tbody><tr><th rowspan="1" colspan="1"/><th rowspan="1" colspan="1">
                      <italic><tp:taxon-name><tp:taxon-name-part taxon-name-part-type="genus" reg="Cotesia">Cotesia</tp:taxon-name-part> <tp:taxon-name-part taxon-name-part-type="species" reg="chilonis">chilonis</tp:taxon-name-part></tp:taxon-name></italic>
                    </th><th rowspan="1" colspan="1">
                      <italic><tp:taxon-name><tp:taxon-name-part taxon-name-part-type="genus" reg="Cotesia">Cotesia</tp:taxon-name-part> <tp:taxon-name-part taxon-name-part-type="species" reg="flavipes">flavipes</tp:taxon-name-part></tp:taxon-name></italic>
                    </th><th rowspan="1" colspan="1">
                      <italic><tp:taxon-name><tp:taxon-name-part taxon-name-part-type="genus" reg="Cotesia">Cotesia</tp:taxon-name-part> <tp:taxon-name-part taxon-name-part-type="species" reg="nonagriae">nonagriae</tp:taxon-name-part></tp:taxon-name></italic>
                    </th><th rowspan="1" colspan="1">
                      <italic><tp:taxon-name><tp:taxon-name-part taxon-name-part-type="genus" reg="Cotesia">Cotesia</tp:taxon-name-part> <tp:taxon-name-part taxon-name-part-type="species" reg="sesamiae">sesamiae</tp:taxon-name-part></tp:taxon-name></italic>
                    </th><th rowspan="1" colspan="1">
                      <italic><tp:taxon-name><tp:taxon-name-part taxon-name-part-type="genus" reg="Cotesia">Cotesia</tp:taxon-name-part> <tp:taxon-name-part taxon-name-part-type="species" reg="typhae">typhae</tp:taxon-name-part></tp:taxon-name></italic>
                    </th></tr><tr><td rowspan="1" colspan="1">
                      <bold>Scutoscutellar sulcus</bold>
                    </td><td rowspan="1" colspan="1">Straight (Fig. <xref ref-type="fig" rid="F8">8H</xref>)</td><td rowspan="1" colspan="1">Curved (Fig. <xref ref-type="fig" rid="F7">7E</xref>)</td><td rowspan="1" colspan="1">Curved</td><td rowspan="1" colspan="1">Curved (Fig. <xref ref-type="fig" rid="F5">5F</xref>)</td><td rowspan="1" colspan="1">Curved (Figs <xref ref-type="fig" rid="F1">1G</xref>, <xref ref-type="fig" rid="F2">2E</xref>)</td></tr><tr><td rowspan="1" colspan="1">
                      <bold>Antero-mesoscutum (<abbrev xmlns:xlink="http://www.w3.org/1999/xlink" xlink:title="Antero-mesoscutum" id="ABBRID0E11AG" xlink:type="simple">AMS</abbrev>) punctures</bold>
                    </td><td rowspan="1" colspan="1">Large punctures (diameter larger than distance between punctures) in most of <abbrev xmlns:xlink="http://www.w3.org/1999/xlink" xlink:title="Antero-mesoscutum" id="ABBRID0ED2AG" xlink:type="simple">AMS</abbrev>, including most of the posterior half (Fig. <xref ref-type="fig" rid="F8">8H</xref>)</td><td rowspan="1" colspan="1">Relatively small punctures on anterior half of <abbrev xmlns:xlink="http://www.w3.org/1999/xlink" xlink:title="Antero-mesoscutum" id="ABBRID0EP2AG" xlink:type="simple">AMS</abbrev>, posterior half almost entirely smooth (Fig. <xref ref-type="fig" rid="F7">7E, G</xref>)</td><td rowspan="1" colspan="1">Relatively small punctures on anterior half of <abbrev xmlns:xlink="http://www.w3.org/1999/xlink" xlink:title="Antero-mesoscutum" id="ABBRID0E22AG" xlink:type="simple">AMS</abbrev>, posterior half almost entirely smooth</td><td rowspan="1" colspan="1">Relatively small punctures on anterior half of <abbrev xmlns:xlink="http://www.w3.org/1999/xlink" xlink:title="Antero-mesoscutum" id="ABBRID0ED3AG" xlink:type="simple">AMS</abbrev>, posterior half almost entirely smooth (Figs <xref ref-type="fig" rid="F5">5G</xref>, <xref ref-type="fig" rid="F6">6F</xref>)</td><td rowspan="1" colspan="1">Large punctures (diameter larger than distance between punctures) in most of <abbrev xmlns:xlink="http://www.w3.org/1999/xlink" xlink:title="Antero-mesoscutum" id="ABBRID0ET3AG" xlink:type="simple">AMS</abbrev>, including most of the posterior half (Fig. <xref ref-type="fig" rid="F2">2G, E</xref>)</td></tr><tr><td rowspan="1" colspan="1">
                      <bold>Face projection between antennal base</bold>
                    </td><td rowspan="1" colspan="1">Acute, triangular projection with clearly impressed median longitudinal sulcus (Fig. <xref ref-type="fig" rid="F8">8B</xref>)</td><td rowspan="1" colspan="1">Acute projection (sometimes projection less acute, margin almost straight) with clearly impressed median longitudinal sulcus (Fig. <xref ref-type="fig" rid="F7">7B</xref>)</td><td rowspan="1" colspan="1">More or less straight margin, with no clearly impressed, median longitudinal sulcus</td><td rowspan="1" colspan="1">Acute projection (sometimes projection less acute, margin almost straight) with clearly impressed median longitudinal sulcus (Figs <xref ref-type="fig" rid="F5">5B</xref>, <xref ref-type="fig" rid="F6">6B</xref>)</td><td rowspan="1" colspan="1">Acute, triangular projection with clearly impressed median longitudinal sulcus (Fig. <xref ref-type="fig" rid="F1">1B, B</xref>)</td></tr><tr><td rowspan="1" colspan="1">
                      <bold>Paramere length (observed externally, without removing genitalia from specimen)</bold>
                    </td><td rowspan="1" colspan="1">Short, around 1.0 × as long as median length of sternite 8 (partially visible in Fig. <xref ref-type="fig" rid="F3">3G, H</xref>)</td><td rowspan="1" colspan="1">Large, clearly more than 1.5 × (usually up to 2.0x) as long as median length of sternite 8 (Fig. <xref ref-type="fig" rid="F4">4A, D</xref>)</td><td rowspan="1" colspan="1">Large, clearly more than 1.5 × (usually up to 2.0x) as long as median length of sternite 8</td><td rowspan="1" colspan="1">Short, around 1.0 × as long as median length of sternite 8 (Fig. <xref ref-type="fig" rid="F4">4b, E</xref>)</td><td rowspan="1" colspan="1">Relatively large, around 1.5 × as long as median length of sternite 8 (Fig. <xref ref-type="fig" rid="F4">4C</xref>)<break/></td></tr><tr><td rowspan="1" colspan="1">
                      <bold>Paramere shape</bold>
                    </td><td rowspan="1" colspan="1">Rather uniformly narrowing from base to rounded apex</td><td rowspan="1" colspan="1">Rather uniformly narrowing from base to rounded apex (Fig. <xref ref-type="fig" rid="F4">4D</xref>)</td><td rowspan="1" colspan="1">Rather uniformly narrowing from base to rounded apex</td><td rowspan="1" colspan="1">Rather uniformly narrowing from base to rounded apex (Fig. <xref ref-type="fig" rid="F4">4E</xref>)</td><td rowspan="1" colspan="1">With a broad, widened area near apex (Fig. <xref ref-type="fig" rid="F4">4F, G</xref>)</td></tr><tr><td rowspan="1" colspan="1">
                      <bold>Antennal flagellomeres</bold>
                    </td><td rowspan="1" colspan="1">Relatively short<break/> (3+ about as long as wide)</td><td rowspan="1" colspan="1">Relatively short<break/> (2+ about as long as wide)</td><td rowspan="1" colspan="1">Relatively short<break/> (2+ about as long as wide)</td><td rowspan="1" colspan="1">Relatively short<break/> (3+ about as long as wide)</td><td rowspan="1" colspan="1">Relatively long (1–4 much longer than wide)</td></tr><tr><td rowspan="1" colspan="1">
                      <bold>Natural known hosts</bold>
                    </td><td rowspan="1" colspan="1">
                      <italic><tp:taxon-name><tp:taxon-name-part taxon-name-part-type="genus" reg="Chilo">Chilo</tp:taxon-name-part></tp:taxon-name> supressalis, C. <tp:taxon-name><tp:taxon-name-part taxon-name-part-type="species" reg="partellus">partellus</tp:taxon-name-part></tp:taxon-name></italic>
                      <break/> (<tp:taxon-name><tp:taxon-name-part taxon-name-part-type="family">Crambidae</tp:taxon-name-part></tp:taxon-name>)</td><td rowspan="1" colspan="1">More than 7 species (<tp:taxon-name><tp:taxon-name-part taxon-name-part-type="family">Crambidae</tp:taxon-name-part></tp:taxon-name> &amp; <tp:taxon-name><tp:taxon-name-part taxon-name-part-type="family">Noctuidae</tp:taxon-name-part></tp:taxon-name>)</td><td rowspan="1" colspan="1">
                      <italic><tp:taxon-name><tp:taxon-name-part taxon-name-part-type="genus" reg="Bathytricha">Bathytricha</tp:taxon-name-part> <tp:taxon-name-part taxon-name-part-type="species" reg="truncata">truncata</tp:taxon-name-part></tp:taxon-name></italic> (<tp:taxon-name><tp:taxon-name-part taxon-name-part-type="family">Noctuidae</tp:taxon-name-part></tp:taxon-name>)</td><td rowspan="1" colspan="1">More than 34 species (mostly <tp:taxon-name><tp:taxon-name-part taxon-name-part-type="family">Noctuidae</tp:taxon-name-part></tp:taxon-name> &amp; <tp:taxon-name><tp:taxon-name-part taxon-name-part-type="family">Crambidae</tp:taxon-name-part></tp:taxon-name>)</td><td rowspan="1" colspan="1">
                      <italic><tp:taxon-name><tp:taxon-name-part taxon-name-part-type="genus" reg="Sesamia">Sesamia</tp:taxon-name-part> <tp:taxon-name-part taxon-name-part-type="species" reg="nonagrioides">nonagrioides</tp:taxon-name-part></tp:taxon-name></italic> (<tp:taxon-name><tp:taxon-name-part taxon-name-part-type="family">Noctuidae</tp:taxon-name-part></tp:taxon-name>)</td></tr></tbody></table></table-wrap></tp:treatment-sec><tp:treatment-sec sec-type="description" id="SECID0EDFBG"><title>Description.</title><p>Head and mesosoma mostly dark brown to black (except for scape, pedicel, wing base and tegula yellow; antennal flagellomeres brown; mandibles and labrums orange-yellow, and face projection between antennal base usually light brown); legs mostly yellow (except for metafemur with brown dorsal tip on posterior 0.1, and metatarsus light brown to brown); metasoma mostly yellow-brown to yellow-orange (except for mediotergites 1 and 2 dark brown to black, and mediotergites 3+ usually with brown spot centrally, near anterior margin). Wings with veins mostly brown, pterostigma brown with pale spot on anterior 0.3.</p><p>Head wider than high; face with acute, triangular projection between antennal base, the projection with clearly impressed median longitudinal sulcus; head dorsally smooth; gena laterally and dorsally as wide or wider than eye width; anteromesoscutum with relatively deep, coarse and large punctures (puncture diameter larger than distance between punctures), puncture density similar on most of the anteromesoscutum, including posterior half; scutoscutellar sulcus strongly curved, with 10-12 impressions; scutellar disc mostly smooth, with shallow and sparse punctures; propodeum mostly sculptured with an irregular pattern of strong carinae; mediotergites 1-2 mostly covered by strong longitudinal striae, mediotergites 3+ mostly smooth; hypopygium relatively small, apical tip in lateral view shorter than apical tip of tergites; paramere with broad, widened area near apex; paramere relatively large, around 1.50 × as long as median length of sternite 8.</p><p>
              <italic>Body ratios.</italic> Length of flagellomere 2/length of flagellomere 14: 1.71 × (1.50–1.86). Metafemur length/width: 3.06 × (2.92–3.25). Length of inner spur of metatibia/length of first segment of metatarsus: 0.48 × (0.46–0.52). Length of inner spur of metatibia/length of outer spur of metatibia: 1.07 × (1.07–1.18). Pterostigma length/width: 2.81 × (2.61–2.88). Length of fore wing vein r/length of fore wing vein 2RS: 0.82 × (0.82–1.00). Mediotergite 1 length/mediotergite width at posterior margin: 1.07 × (0.93–1.20). Length of mediotergite 2/length of mediotergite 3: 0.89 × (0.83–1.00).</p><p>
              <italic>Body measurements</italic> (all in mm). Body length: 2.40 (2.20–2.50). Fore wing length: 2.10 (2.10–2.20). Length of antennal flagellomere (F), F1: 0.15 (0.14–0.17), F2: 0.12 (0.12–0.13), F3: 0.11 (0.10–0.11), F14: 0.07 (0.06–0.08), F15: 0.07 (0.06–0.08), F16: 0.10 (0.09–0.11). Metafemur length: 0.55 (0.51–0.56). Metafemur width: 0.18 (0.16–0.19). Metatibia length: 0.71 (0.66–0.74). First segment of metatarsus length: 0.31 (0.28–0.31). Length of inner spur of metatibia: 0.15 (0.13–0.16). Length of outer spur of metatibia: 0.14 (0.11–0.14). Ovipositor sheaths length: 0.18 (0.15–0.18). Pterostigma length: 0.45 (0.145–0.49). Pterostigma width: 0.16 (0.16–0.18). Length of fore wing vein r: 0.09 (0.09–0.11). Length of fore wing 2RS: 0.11 (0.10–0.12). Length of mediotergite 1: 0.30 (0.27–0.31). Width at posterior margin of mediotergite 1: 0.28 (0.25–0.32). Length of mediotergite 2: 0.16 (0.14–0.20). Length of mediotergite 3: 0.18 (0.15–0.20).</p></tp:treatment-sec><tp:treatment-sec sec-type="etymology" id="SECID0ERFBG"><title>Etymology.</title><p>Named after the main host plant on which the wasp parasitizes its host caterpillar, <xref ref-type="bibr" rid="B21">Kaiser et al. (2015)</xref>.</p></tp:treatment-sec><tp:treatment-sec sec-type="notes" id="SECID0E2FBG"><title>Notes.</title><p>
              <italic><tp:taxon-name><tp:taxon-name-part taxon-name-part-type="genus" reg="Cotesia">Cotesia</tp:taxon-name-part> <tp:taxon-name-part taxon-name-part-type="species" reg="typhae">typhae</tp:taxon-name-part></tp:taxon-name></italic> occurs sympatrically with <italic><tp:taxon-name><tp:taxon-name-part taxon-name-part-type="genus" reg="Cotesia">C.</tp:taxon-name-part> <tp:taxon-name-part taxon-name-part-type="species" reg="sesamiae">sesamiae</tp:taxon-name-part></tp:taxon-name></italic> and <italic><tp:taxon-name><tp:taxon-name-part taxon-name-part-type="genus" reg="Cotesia">C.</tp:taxon-name-part> <tp:taxon-name-part taxon-name-part-type="species" reg="flavipes">flavipes</tp:taxon-name-part></tp:taxon-name></italic> (the latter introduced into Africa). Among these three species, <italic><tp:taxon-name><tp:taxon-name-part taxon-name-part-type="species" reg="typhae">typhae</tp:taxon-name-part></tp:taxon-name></italic> is the largest (body and fore wing lengths usually 0.2–0.3 mm longer than the two others), it also has a more sculptured anteromesoscutum and a longer antenna (especially flagellomeres 1–4 which are significantly longer).</p><!--PageBreak--></tp:treatment-sec><ref-list><ref id="B4"><mixed-citation xmlns:xlink="http://www.w3.org/1999/xlink" xlink:type="simple">
          <person-group><name name-style="western"><surname>Branca</surname><given-names>A</given-names></name><name name-style="western"><surname>Le Ru</surname><given-names>B</given-names></name><name name-style="western"><surname>Vavre</surname><given-names>F</given-names></name><name name-style="western"><surname>Silvain</surname><given-names>J-F</given-names></name><name name-style="western"><surname>Dupas</surname><given-names>S</given-names></name></person-group> (<year>2011</year>) <article-title>Intraspecific specialization of the generalist parasitoid <italic><tp:taxon-name><tp:taxon-name-part taxon-name-part-type="genus">Cotesia</tp:taxon-name-part> <tp:taxon-name-part taxon-name-part-type="species">sesamiae</tp:taxon-name-part></tp:taxon-name></italic> revealed by polyDNAvirus polymorphism and associated with different <italic><tp:taxon-name><tp:taxon-name-part taxon-name-part-type="genus">Wolbachia</tp:taxon-name-part></tp:taxon-name></italic> infections.</article-title> <source>Molecular Ecology</source> <volume>20</volume>: <fpage>959</fpage>–<lpage>971</lpage>. <ext-link xlink:type="simple" ext-link-type="doi" xlink:href="10.1111/j.1365-294X.2010.04977.x">https://doi.org/10.1111/j.1365-294X.2010.04977.x</ext-link></mixed-citation></ref><ref id="B21"><mixed-citation xmlns:xlink="http://www.w3.org/1999/xlink" xlink:type="simple">
          <person-group><name name-style="western"><surname>Kaiser</surname><given-names>L</given-names></name><name name-style="western"><surname>Le Ru</surname><given-names>BP</given-names></name><name name-style="western"><surname>Kaoula</surname><given-names>F</given-names></name><name name-style="western"><surname>Paillusson</surname><given-names>C</given-names></name><name name-style="western"><surname>Capdevielle‐Dulac</surname><given-names>C</given-names></name><name name-style="western"><surname>Obonyo</surname><given-names>JO</given-names></name><name name-style="western"><surname>Herniou</surname><given-names>H</given-names></name><name name-style="western"><surname>Jancek</surname><given-names>S</given-names></name><name name-style="western"><surname>Branca</surname><given-names>A</given-names></name><name name-style="western"><surname>Calatayud</surname><given-names>PA</given-names></name><name name-style="western"><surname>Silvain</surname><given-names>JF</given-names></name><name name-style="western"><surname>Dupas</surname><given-names>S</given-names></name></person-group> (<year>2015</year>) <article-title>Ongoing ecological speciation in <italic><tp:taxon-name><tp:taxon-name-part taxon-name-part-type="genus">Cotesia</tp:taxon-name-part> <tp:taxon-name-part taxon-name-part-type="species">sesamiae</tp:taxon-name-part></tp:taxon-name></italic>, a biological control agent of cereal stem borers.</article-title> <source>Evol Applic</source> <volume>8</volume>: <fpage>807</fpage>–<lpage>820</lpage>. <ext-link xlink:type="simple" ext-link-type="doi" xlink:href="10.1111/eva.12260">https://doi.org/10.1111/eva.12260</ext-link></mixed-citation></ref><ref id="B17"><mixed-citation xmlns:xlink="http://www.w3.org/1999/xlink" xlink:type="simple">
          <person-group><name name-style="western"><surname>Jancek</surname><given-names>S</given-names></name><name name-style="western"><surname>Bézier</surname><given-names>A</given-names></name><name name-style="western"><surname>Gayral</surname><given-names>P</given-names></name><name name-style="western"><surname>Paillusson</surname><given-names>C</given-names></name><name name-style="western"><surname>Kaiser</surname><given-names>L</given-names></name><name name-style="western"><surname>Dupas</surname><given-names>S</given-names></name><name name-style="western"><surname>Le Ru</surname><given-names>BP</given-names></name><name name-style="western"><surname>Barbe</surname><given-names>V</given-names></name><name name-style="western"><surname>Periquet</surname><given-names>G</given-names></name><name name-style="western"><surname>Drezen</surname><given-names>JM</given-names></name><name name-style="western"><surname>Herniou</surname><given-names>E</given-names></name></person-group> (<year>2013</year>) Adaptive selection on bracovirus genomes drives the specialization of <italic><tp:taxon-name><tp:taxon-name-part taxon-name-part-type="genus">Cotesia</tp:taxon-name-part></tp:taxon-name></italic> parasitoid wasps. PLoS ONE 8(5): 11pp. <ext-link xlink:type="simple" ext-link-type="doi" xlink:href="10.1371/journal.pone.0064432">https://doi.org/10.1371/journal.pone.0064432</ext-link></mixed-citation></ref><ref id="B36"><mixed-citation xmlns:xlink="http://www.w3.org/1999/xlink" xlink:type="simple">
          <person-group><name name-style="western"><surname>Muirhead</surname><given-names>KA</given-names></name><name name-style="western"><surname>Murphy</surname><given-names>NP</given-names></name><name name-style="western"><surname>Sallam</surname><given-names>N</given-names></name><name name-style="western"><surname>Donnellan</surname><given-names>SC</given-names></name><name name-style="western"><surname>Austin</surname><given-names>AD</given-names></name></person-group> (<year>2012</year>) <article-title>Phylogenetics and genetic diversity of the <italic><tp:taxon-name><tp:taxon-name-part taxon-name-part-type="genus">Cotesia</tp:taxon-name-part> <tp:taxon-name-part taxon-name-part-type="species">flavipes</tp:taxon-name-part></tp:taxon-name></italic> complex of parasitoid wasps (<tp:taxon-name><tp:taxon-name-part taxon-name-part-type="order">Hymenoptera</tp:taxon-name-part></tp:taxon-name>: <tp:taxon-name><tp:taxon-name-part taxon-name-part-type="family">Braconidae</tp:taxon-name-part></tp:taxon-name>), biological control agents of lepidopteran stemborers.</article-title> <source>Molecular Phylogenetics and Evolution</source> <volume>63</volume>: <fpage>904</fpage>–<lpage>914</lpage>. <ext-link xlink:type="simple" ext-link-type="doi" xlink:href="10.1016/j.ympev.2012.03.003">https://doi.org/10.1016/j.ympev.2012.03.003</ext-link></mixed-citation></ref><ref id="B46"><mixed-citation xmlns:xlink="http://www.w3.org/1999/xlink" xlink:type="simple">
          <person-group><name name-style="western"><surname>Sallam</surname><given-names>MNS</given-names></name></person-group> (<year>2006</year>) <article-title>A review of sugarcane stemborers and their natural enemies in Asia and Indian Ocean Islands: an Australian perspective.</article-title> <source>Annales de la Société Entomologique de France</source> <volume>42</volume>: <fpage>263</fpage>–<lpage>283</lpage>. <ext-link xlink:type="simple" ext-link-type="doi" xlink:href="10.1080/00379271.2006.10697459">https://doi.org/10.1080/00379271.2006.10697459</ext-link></mixed-citation></ref></ref-list></tp:taxon-treatment>
